# Supplementary material for: Maximum Likelihood Estimation of Species Trees from Gene Trees in the Presence of Ancestral Population Structure
Source: Genome Biol Evol. 2020 Feb 5;12(2):3977–95. doi: 10.1093/gbe/evaa022 (PMC7061232; doi:10.1093/gbe/evaa022)
Supplement: evaa022_Supplementary_Data [file evaa022_supplementary_data.zip]

Archive with 1 entries (1 files):
- kbordermatrix.sty
